# Supplementary material for: Magnetite-Assisted Capture Affinity, Concentration Dependence, and Magnetic Extraction Rate of Bacillus cereus
Source: Microorganisms. 2025 May 22;13(6):1176. doi: 10.3390/microorganisms13061176 (PMC12195268; doi:10.3390/microorganisms13061176)
Supplement: Supplementary file 1 [file microorganisms-13-01176-s001.zip]

Archive with 1 entries (1 files):
- microorganisms-3592365-supplementary.pdf
